# Supplementary material for: Hybridization and pre-zygotic reproductive barriers in Plasmodium
Source: Proc Biol Sci. 2015 May 7;282(1806):20143027. doi: 10.1098/rspb.2014.3027 (PMC4426616; doi:10.1098/rspb.2014.3027)
Supplement: Table S3 [file rspb20143027supp2.xls]

## Sheet: TableS2
Table S4. Polymorphism, divergence and single locus MK tests and Tajima's D (silent sites). MK - McDonald-Kreitman; n - number of genotypes; Ps, Pn - synonymous and non-synonymous polymorphisms, Ds, Dn - synonymous and non-synonymous divergence; πA, πS - non-synonymous and synonymous polymorphism rate; KA, KS - non-synonymous and synonymous divergence rate; Statistical significance: # 0.05 < p < …
Gene	species	n	codons total	codons analyzed	α (MK test)	Tajima's D	Polymorphism					Divergence
						Silent	Ps	Pn	πA	πS	πA/πS	Ds	Dn	KA	KS	KA/KS
P47	P. chabaudi	17	435	408	-0.347	-0.94873	5	16	0.004	0.00405	0.987	8	19	0.02685	0.03976	0.675
	P. vinckei subsp. - P. v. petteri	5	435	418	0.231	1.241	6	4	0.00243	0.01293	0.188	15	13	0.01532	0.0695	0.221
	P. yoelii	15	435	380	-0.524	-0.67903	9	32	0.00969	0.00952	1.018	9	21	0.03482	0.04309	0.808
	P. c. chabaudi	13	435	408	0.333	-0.64598	3	6	0.00154	0.00298	0.516	8	24	0.02733	0.0385	0.71
	P. v. subsp.	3	435	423	0.231	-	6	4	0.00267	0.01509	0.177	15	13	0.01513	0.07043	0.215
	P. y. yoelii	9	435	385	-	-	0	1	0.00024	0	-	10	29	0.0332	0.04011	0.828
P48/45	P. chabaudi	18	478	458	0.048	-1.44266	7	5	0.00094	0.00404	0.233	8	6	0.0068	0.03625	0.188
	P. vinckei subsp. - P. v. petteri	7	478	454	0.727	0.86284	7	3	0.00098	0.01163	0.084	7	11	0.01174	0.03052	0.385
	P. yoelii	17	478	461	0.14	-0.40676	11	13	0.0028	0.00994	0.282	8	11	0.01417	0.03993	0.355
	P. c. chabaudi	14	478	458	-0.286	-1.27826	3	3	0.00189	0.0008	0.423	9	7	0.00695	0.03577	0.194
	P. v. subsp.	5	478	454	0.682	0.28638	6	3	0.00131	0.01046	0.125	7	11	0.01174	0.0293	0.401
	P. y. yoelii	10	478	466	-	-	0	0	0	0	-	11	15	0.01375	0.03802	0.362
P230 region I	P. chabaudi	18	409	326	**0.777	0.05662	26	10	0.00311	0.03813	0.081	11	19	0.03003	0.08733	0.344
	P. vinckei subsp. - P. v. petteri	7	409	336	*0.837	1.00902	14	4	0.0019	0.03342	0.057	8	14	0.01969	0.07016	0.281
	P. yoelii	17	409	334	#0.692	-0.45707	11	13	0.01424	0.00407	0.286	6	23	0.03581	0.04665	0.768
	P. c. chabaudi	14	409	352	**0.833	-0.19584	24	8	0.0022	0.03344	0.066	11	22	0.0291	0.08733	0.333
	P. v. subsp.	5	409	337	*0.844	0.16358	11	3	0.00174	0.02651	0.066	8	14	0.01941	0.06971	0.278
	P. y. yoelii	10	409	364	0.654	-0.35591	3	3	0.00138	0.00434	0.317	9	26	0.03302	0.04218	0.783
P230 region II	P. chabaudi	18	365	311	0.596	0.30785	13	7	0.0032	0.02391	0.134	6	8	0.01384	0.05882	0.235
	P. vinckei subsp. - P. v. petteri	8	365	315	-0.094	1.79819	4	5	0.00205	0.01119	0.183	7	8	0.01228	0.04533	0.271
	P. yoelii	15	365	182	-1	0.13874	11	11	0.00682	0.0297	0.23	2	1	0.01606	0.08226	0.195
	P. c. chabaudi	14	365	311	0.602	0.14066	11	5	0.00269	0.02154	0.125	7	8	0.01419	0.06105	0.232
	P. v. subsp.	5	365	320	-1.188	0.24314	2	5	0.0029	0.00503	0.576	7	8	0.0122	0.04333	0.281
	P. y. yoelii	8	365	217	-3.278	-0.99234	6	7	0.00432	0.01213	0.356	11	3	0.01373	0.10603	0.129
average	P. chabaudi	-	-	-	0.2685	-0.50673	12.75	9.5	0.0028125	0.0175325	0.35875	8.25	13	0.01938	0.05554	0.3605
	P. vinckei subsp. - P. v. petteri	-	-	-	0.42525	1.22776	7.75	4	0.00184	0.0172925	0.128	9.25	11.5	0.0147575	0.0538775	0.2895
	P. yoelii	-	-	-	-0.173	-0.35103	10.5	17.25	0.0083875	0.0133075	0.454	6.25	14	0.025215	0.0529825	0.5315
	P. c. chabaudi	-	-	-	0.3705	-0.494855	10.25	5.5	0.00208	0.01469	0.2825	8.75	15.25	0.0193925	0.0556625	0.36725
	P. v. subsp.	-	-	-	0.14225	0.231033	6.25	3.75	0.002155	0.0142725	0.236	9.25	11.5	0.01462	0.0531925	0.29375
	P. y. yoelii	-	-	-	-1.312	-0.674125	2.25	2.75	0.001485	0.0041175	0.3365	10.25	18.25	0.023425	0.056585	0.5255
