# Supplementary material for: Hybridization and pre-zygotic reproductive barriers in Plasmodium
Source: Proc Biol Sci. 2015 May 7;282(1806):20143027. doi: 10.1098/rspb.2014.3027 (PMC4426616; doi:10.1098/rspb.2014.3027)
Supplement: Dataset S1 [file rspb20143027supp3.xls]

## Sheet: Data_for_Figure2
experimental.block	mouse.pair	strain_heterospecific.females	hybrid.ookinetes.ml	self.ookinetes.ml	heterospecific.females.ml	conspecific.females.ml	expected.hybridization	observed.hybridization
1	1	PyGFP	370000	3890000	6910000	175000000	0.0379	0.087
1	2	PyGFP	0	8610000	7470000	57600000	0.115	0
1	3	PyGFP	444000	1670000	9980000	20400000	0.329	0.211
1	4	PyGFP	0	1110000	28100000	97800000	0.223	0
3	1	PyGFP	0	19200000	16200000	59700000	0.214	0
3	2	PyGFP	222000	7780000	9100000	99100000	0.0841	0.0278
3	3	PyGFP	0	5000000	9040000	36300000	0.199	0
3	6	PyGFP	0	8330000	8440000	105000000	0.0744	0
4	1	PyGFP	3190000	35000000	15500000	230000000	0.063	0.0834
4	3	PyGFP	370000	13300000	33800000	72100000	0.319	0.027
4	4	PyGFP	296000	10000000	42100000	45500000	0.48	0.0288
4	5	PyGFP	519000	8330000	16500000	84900000	0.163	0.0586
4	6	PyGFP	0	10000000	10200000	103000000	0.0903	0
4	8	PyGFP	0	4170000	5190000	54100000	0.0875	0
5	1	PyGFP	0	11700000	8790000	56800000	0.134	0
5	2	PyGFP	0	13300000	5980000	42100000	0.124	0
5	3	PyGFP	0	15800000	4050000	55200000	0.0684	0
5	4	PyGFP	0	18300000	3680000	49500000	0.0692	0
5	5	PyGFP	370000	3890000	13200000	30800000	0.3	0.0869
5	6	PyGFP	0	9170000	633000	37700000	0.0165	0
1	1	PbRFP	370000	1390000	175000000	6910000	0.962	0.211
1	2	PbRFP	0	556000	57600000	7470000	0.885	0
1	3	PbRFP	0	3610000	20400000	9980000	0.671	0
1	4	PbRFP	0	1670000	97800000	28100000	0.777	0
3	1	PbRFP	148000	463000	59700000	16200000	0.786	0.242
3	4	PbRFP	1260000	8330000	49900000	11900000	0.807	0.131
3	5	PbRFP	74000	2500000	73500000	11600000	0.864	0.0288
3	6	PbRFP	741000	92600	105000000	8440000	0.926	0.889
4	1	PbRFP	667000	10000000	230000000	15500000	0.937	0.0625
4	2	PbRFP	1780000	12500000	120000000	62000000	0.66	0.125
4	5	PbRFP	296000	5000000	84900000	16500000	0.837	0.0559
4	8	PbRFP	0	185000	54100000	5190000	0.912	0
5	1	PbRFP	0	3330000	56800000	8790000	0.866	0
5	3	PbRFP	0	833000	55200000	4050000	0.932	0
5	4	PbRFP	370000	463000	49500000	3680000	0.931	0.444

## Sheet: Data_for_Figure3
experimental.block	mouse.pair	strain_conspecific.females	culture.type	self.ookinetes.ml	conspecific.females.ml	proportion.conspecific.fertilized.females
1	1	PbRFP	mixed_species	4860000	175000000	0.0277
1	2	PbRFP	mixed_species	10800000	57600000	0.187
1	3	PbRFP	mixed_species	2080000	20400000	0.102
1	4	PbRFP	mixed_species	1390000	97800000	0.0142
3	1	PbRFP	mixed_species	24000000	59700000	0.401
3	2	PbRFP	mixed_species	9720000	99100000	0.0981
3	3	PbRFP	mixed_species	6250000	36300000	0.172
3	6	PbRFP	mixed_species	10400000	105000000	0.0992
4	1	PbRFP	mixed_species	43700000	230000000	0.19
4	3	PbRFP	mixed_species	16700000	72100000	0.231
4	4	PbRFP	mixed_species	12500000	45500000	0.275
4	5	PbRFP	mixed_species	10400000	84900000	0.123
4	6	PbRFP	mixed_species	12500000	103000000	0.121
4	8	PbRFP	mixed_species	5210000	54100000	0.0962
5	1	PbRFP	mixed_species	14600000	56800000	0.257
5	2	PbRFP	mixed_species	16700000	42100000	0.396
5	3	PbRFP	mixed_species	19800000	55200000	0.359
5	4	PbRFP	mixed_species	22900000	49500000	0.463
5	5	PbRFP	mixed_species	4860000	30800000	0.158
5	6	PbRFP	mixed_species	11500000	37700000	0.304
1	1	PbRFP	single_species	11100000	175000000	0.0633
1	2	PbRFP	single_species	10200000	57600000	0.177
1	3	PbRFP	single_species	6440000	20400000	0.316
1	4	PbRFP	single_species	6670000	97800000	0.0682
3	1	PbRFP	single_species	21300000	59700000	0.358
3	2	PbRFP	single_species	16000000	99100000	0.162
3	3	PbRFP	single_species	17300000	36300000	0.477
3	4	PbRFP	single_species	16000000	49900000	0.321
3	5	PbRFP	single_species	24000000	73500000	0.326
3	6	PbRFP	single_species	18700000	105000000	0.178
4	1	PbRFP	single_species	41300000	230000000	0.179
4	2	PbRFP	single_species	50700000	120000000	0.421
4	3	PbRFP	single_species	37300000	72100000	0.518
4	4	PbRFP	single_species	16700000	45500000	0.366
4	5	PbRFP	single_species	22000000	84900000	0.259
4	6	PbRFP	single_species	27300000	103000000	0.265
4	8	PbRFP	single_species	16000000	54100000	0.296
5	1	PbRFP	single_species	10000000	56800000	0.176
5	2	PbRFP	single_species	22000000	42100000	0.523
5	3	PbRFP	single_species	20000000	55200000	0.362
5	4	PbRFP	single_species	27300000	49500000	0.552
5	5	PbRFP	single_species	10700000	30800000	0.346
5	6	PbRFP	single_species	14000000	37700000	0.372
1	1	PyGFP	mixed_species	1740000	6910000	0.251
1	2	PyGFP	mixed_species	694000	7470000	0.093
1	3	PyGFP	mixed_species	4510000	9980000	0.452
1	4	PyGFP	mixed_species	2080000	28100000	0.0743
3	1	PyGFP	mixed_species	579000	16200000	0.0357
3	4	PyGFP	mixed_species	10400000	11900000	0.872
3	5	PyGFP	mixed_species	3120000	11600000	0.269
3	6	PyGFP	mixed_species	116000	8440000	0.0137
4	1	PyGFP	mixed_species	12500000	15500000	0.807
4	2	PyGFP	mixed_species	15600000	62000000	0.252
4	5	PyGFP	mixed_species	6250000	16500000	0.378
4	8	PyGFP	mixed_species	231000	5190000	0.0446
5	1	PyGFP	mixed_species	4170000	8790000	0.474
5	3	PyGFP	mixed_species	1040000	4050000	0.257
5	4	PyGFP	mixed_species	579000	3680000	0.157
1	2	PyGFP	single_species	889000	7470000	0.119
1	3	PyGFP	single_species	5110000	9980000	0.512
1	4	PyGFP	single_species	2220000	28100000	0.0792
3	1	PyGFP	single_species	5330000	16200000	0.329
3	3	PyGFP	single_species	4670000	9040000	0.516
3	4	PyGFP	single_species	8440000	11900000	0.707
3	5	PyGFP	single_species	2670000	11600000	0.23
3	6	PyGFP	single_species	444000	8440000	0.0526
4	1	PyGFP	single_species	8000000	15500000	0.516
4	2	PyGFP	single_species	22700000	62000000	0.366
4	3	PyGFP	single_species	2220000	33800000	0.0657
4	4	PyGFP	single_species	3330000	42100000	0.0793
4	5	PyGFP	single_species	5560000	16500000	0.336
4	6	PyGFP	single_species	444000	10200000	0.0434
4	7	PyGFP	single_species	2220000	6360000	0.349
4	8	PyGFP	single_species	148000	5190000	0.0285
5	1	PyGFP	single_species	3330000	8790000	0.379
5	2	PyGFP	single_species	889000	5980000	0.149
5	3	PyGFP	single_species	444000	4050000	0.11
5	4	PyGFP	single_species	296000	3680000	0.0805
5	5	PyGFP	single_species	1110000	13200000	0.0842
5	6	PyGFP	single_species	593000	633000	0.936

## Sheet: Data_for_Figures4&5
experimental.block	mouse.pair	strain_heterospecific.females	hybrid.ookinetes.ml	self.ookinetes.ml	heterospecific.females.ml	conspecific.females.ml	observed.hybridization	expected.hybridization
1	2	p230	396667	226667	2.57905e+07	18724000	0.636364	0.579373
2	3	p230	56666.7	0	43410000	5.38868e+06	1	0.889573
2	4	p230	170000	226667	1.28149e+08	25809000	0.428571	0.832363
3	5	p230	226667	170000	2.27347e+07	1.3415e+07	0.571429	0.628905
4	7	p230	283333	56666.7	6.86441e+07	9.57143e+06	0.833333	0.877627
4	8	p230	56666.7	56666.7	1.1298e+08	6.71795e+06	0.5	0.943876
4	9	p230	396667	170000	113316000	1.63733e+07	0.7	0.87375
6	10	p230	226667	56666.7	1.55008e+08	58110000	0.8	0.727335
6	11	p230	113333	56666.7	9.38803e+07	20776000	0.666667	0.818798
7	13	p230	0	566667	1.59614e+07	2.45133e+07	0	0.394355
7	14	p230	113333	1.98333e+06	1.69372e+07	4.67279e+07	0.0540541	0.266036
1	1	p48_45	113333	226667	1.70048e+07	2.73054e+07	0.333333	0.383767
1	2	p48_45	170000	113333	7.97442e+06	18724000	0.6	0.298685
2	3	p48_45	0	56666.7	23452000	5.38868e+06	0	0.813157
2	4	p48_45	56666.7	340000	5.72116e+06	25809000	0.142857	0.18145
3	5	p48_45	170000	340000	6.63676e+06	1.3415e+07	0.333333	0.330982
3	6	p48_45	113333	113333	7.57667e+06	6.41242e+06	0.5	0.541613
4	7	p48_45	226667	0	75408000	9.57143e+06	1	0.887368
4	9	p48_45	56666.7	0	9.28479e+07	1.63733e+07	1	0.85009
6	10	p48_45	170000	170000	1.25109e+08	58110000	0.5	0.682839
6	11	p48_45	0	113333	1.20483e+08	20776000	0	0.852923
6	12	p48_45	56666.7	0	9.86717e+07	1.2033e+07	1	0.891305
7	13	p48_45	0	510000	2.00767e+07	2.45133e+07	0	0.45025
7	14	p48_45	56666.7	1.98333e+06	11806875	4.67279e+07	0.0277778	0.201707
7	15	p48_45	56666.7	680000	1.83469e+07	2.70355e+07	0.0769231	0.404274

## Sheet: column_header_description
header	description
experimental.block	experimental blocks carried on different dates
mouse.pair	independent pair of mice infected with parasites from each species
strain_heterospecific.females	strain donating only females into culture (i.e. for Figure 2 this is the strain that was treated with Aphidicolin; for Figure 4 this is one of the P. berghei knock-out strains: p230 or p48_45)
hybrid.ookinetes.ml	number of ookinetes per ml resulting from matings between gametes of different species
self.ookinetes.ml	number of ookinetes per ml resulting from matings between gametes of the same species
heterospecific.females.ml	number of heterospecific females per ml (from the species in column strain_heterospecific.females)
conspecific.females.ml	number of conspecific females per ml
observed.hybridization	ratio of the number of hybrid ookinetes to the total number of ookinetes (see Material and Methods section e))
expected.hybridization	ratio of the number of heterospecific females to the total number of females (see Material and Methods section e))
strain_conspecific.females	strain donating both male and female gametes into culture
culture.type	type of culture relative to the presence of one (single_species) or two species (mixed_species) per culture
proportion.conspecific.fertilized.females	self.ookinetes.ml divided by conspecific.females.ml
